# Supplementary material for: Sustainable and Biomimetic Methodology for Extraction of High-Value-Added Compounds in Almond Hulls
Source: Molecules. 2024 Jun 26;29(13):3034. doi: 10.3390/molecules29133034 (PMC11243185; doi:10.3390/molecules29133034)
Supplement: Supplementary file 1 [file molecules-29-03034-s001.zip]

Archive with 1 entries (1 files):
- molecules-2995949-supplementary.pdf
